# Supplementary material for: Sequence-based epitope mapping of high pathogenicity avian influenza H5 clade 2.3.4.4b in Latin America
Source: Front Vet Sci. 2024 Apr 29;11:1347509. doi: 10.3389/fvets.2024.1347509 (PMC11091830; doi:10.3389/fvets.2024.1347509)
Supplement: SUPPLEMENTARY DATA SHEET 5 — Whole-protein and epitope cluster assignment of viruses evaluated in this study. [file Data_Sheet_5.CSV]

Isolate Name	Antigenic group
	Whole protein	Epitope
A/African_barn_owl/South_Africa/21050429/2021_	A	A
A/African_penguin/South_Africa/21100423C/2021	A	B
A/African_penguin/South_Africa/702626_AP821/2022	A	B
A/American_blue-winged_teal/South_Carolina/AH0195150/2021	A	A
A/American_crow/Iowa/23-010832-002-original/2023	A	C
A/American_crow/New_York/23-005128-001-original/2023	A	A
A/American_crow/New_York/23-016152-002-original/2023	A	A
A/American_crow/Pennsylvania/23-015045-001-original/2023	A	A
A/American_green-winged_teal/Texas/UGAI22-3462/2022	A	C
A/American_wigeon/South_Carolina/AH0195145/2021	A	A
A/Astrakhan/3212/2020	A	A
A/backyard_chicken/Uruguay/UDELAR-040-M7/2023	A	C
A/backyard_chicken/Uruguay/UDELAR-047-M3/2023	A	C
A/backyard_chicken/Uruguay/UDELAR-144-M3/2023	A	C
A/Baikal_teal/Korea/H52/2014	A	B
A/bald_eagle/BC/AIVPHL-248/2022	A	A
A/Bald_Eagle/BC/OTH-33-36/2022_	A	A
A/bald_eagle/Minnesota/23-015429-001-original/2023	A	A
A/bald_eagle/South_Carolina/23-008111-002-original/2023	A	C
A/barn_owl/BC/AIVPHL-123/2022	A	A
A/black_skimmer/Chile/C61962/2022	A	C
A/black_vulture/Louisiana/23-007375-001-original/2023	A	B
A/black_vulture/Louisiana/W23-119/2023	A	B
A/blue-winged_teal/Texas/UGAI22-2966/2022	A	A
A/blue-winged_teal/Texas/UGAI22-3189/2022	A	C
A/blue-winged_teal/Texas/UGAI22-3190/2022	A	C
A/blue-winged_teal/Texas/UGAI22-3268/2022	A	C
A/brent_goose/England/095684/2020	A	A
A/Broiler_Chicken/BC/FAV-0228/2022_	A	A
A/brown_booby/Peru/23-005629-003-original/2022	A	C
A/brown_pelican/Panama/22-041124-001-original/2022	A	C
A/Canada_Goose/AB/FAV-0505-19/2022	A	A
A/canada_goose/BC/AIVPHL-371/2023	A	A
A/Canada_goose/New_York/23-005699-001-original/2023	A	A
A/Canada_goose/Ohio/23-007195-003-original/2023	A	A
A/Canada_goose/Pennsylvania/23-006011-001-original/2023	A	A
A/Cape_gannet/South_Africa/21100108/2021_	A	A
A/chicken/Belgium/807/2017	A	A
A/chicken/Bolivar/ICA-3500/2022	A	C
A/chicken/Cameroon/17RS1661-1/2017	A	A
A/chicken/Chelyabinsk/401/2020	A	A
A/chicken/Choco/ICA-3502/2022	A	A
A/chicken/Choco/ICA-3504/2022	A	A
A/chicken/Colorado/22-032233-001-original/2022	A	C
A/chicken/Colorado/22-032670-001-original/2022	A	C
A/chicken/Colorado/22-033394-001-original/2022	A	C
A/chicken/Cordoba/ICA-3499/2022	A	C
A/chicken/Czech_Republic/22224-2T/2021	A	A
A/chicken/Czech_Republic/2968/2022	A	A
A/chicken/Ecuador/02/2022	A	C
A/Chicken/Egypt/AR591/2018	A	A
A/chicken/England/043315/2020	A	A
A/chicken/England/053052/2021	A	A
A/chicken/England/069816/2021	A	A
A/chicken/Florida/22-031859-001-original/2022	A	A
A/chicken/Florida/22-032965-001-original/2022	A	A
A/chicken/Florida/22-036555-001-original/2022	A	A
A/chicken/Germany-NI/AI01599/2021	A	A
A/chicken/Iceland/2022AI02564/2022	A	A
A/chicken/Iceland/2022AI02565/2022	A	A
A/chicken/Iraq/1/2020	A	A
A/chicken/Kazakhstan/Kn-3/2020	A	A
A/chicken/Kazakhstan/Kn-6/2020	A	A
A/chicken/Korea/H002/2021	A	D
A/chicken/Korea/H510/2020	A	D
A/chicken/Korea/H525/2020	A	D
A/chicken/Korea/H550/2020	A	D
A/chicken/Kurgan/1003/2020	A	A
A/chicken/Lesotho/352.3/2021	A	A
A/chicken/Magdalena/ICA-3503/2022	A	C
A/chicken/Minnesota/22-015398-002-original/2022	A	A
A/chicken/Missouri/22-007677-001-original/2022	A	A
A/chicken/Missouri/22-037522-001-original/2022	A	C
A/chicken/Montana/22-033348-001-original/2022	A	C
A/chicken/Montana/22-034813-003-original/2022	A	C
A/chicken/Netherlands/20019411-006010/2020	A	A
A/chicken/Nevada/22-032799-001-original/2022	A	C
A/chicken/New_York/22-035475-001-original/2022	A	A
A/chicken/North_Dakota/22-010657-001-original/2022	A	A
A/chicken/Ohio/OH22-21172-2/2022	A	A
A/chicken/Ohio/OH22-26275-1/2022	A	A
A/chicken/Oklahoma/22-033387-001-original/2022	A	C
A/chicken/Oklahoma/22-033558-001-original/2022	A	C
A/chicken/Oregon/22-035197-001-original/2022	A	A
A/chicken/Panama/23-004630-005-original/2023	A	C
A/chicken/Pennsylvania/22-011920-001-original/2022	A	A
A/chicken/Peru/AIS0542/2022	A	C
A/chicken/Peru/AIS0544/2022	A	C
A/chicken/Peru/AIS0546/2022	A	C
A/chicken/Peru/AIS0548/2022	A	C
A/chicken/Peru/AIS0551/2022	A	C
A/chicken/Peru/LAM-INS-002/2022	A	C
A/chicken/Peru/LIM-INS-003/2022	A	C
A/chicken/Poland/054/2020	A	A
A/chicken/Senegal/21VIR1084-3/2021	A	A
A/chicken/Senegal/21VIR1084-4/2021	A	A
A/chicken/South_Africa/411262/2021_	A	A
A/chicken/South_Africa/412372/2021_	A	A
A/chicken/South_Africa/412374/2021_	A	A
A/chicken/South_Africa/692881/2021_	A	A
A/chicken/South_Africa/PRL118/2022	A	A
A/chicken/South_Africa/UP481/2021_	A	A
A/chicken/South_Dakota/22-033350-001-original/2022	A	C
A/chicken/South_Dakota/22-033852-001-original/2022	A	C
A/chicken/South_Dakota/22-037931-001-original/2022	A	C
A/chicken/Texas/22-033221-001-original/2022	A	A
A/chicken/Uganda/17RS115-15/2017	A	A
A/chicken/Vietnam/NCVD-15A59/2015	A	B
A/chicken/Wales/053969/2021	A	A
A/chicken/Wisconsin/22-034812-002-original/2022	A	C
A/chicken/Wyoming/22-032216-001-original/2022	A	C
A/chicken/Zimbabwe/AI4935/2017	A	A
A/Chile/25945/2023	A	C
A/common_buzzard/Netherlands/21021023-002/2021	A	A
A/Cooper's_hawk/Kansas/W22-1206/2022	A	A
A/Cooper'ss_hawk/Wyoming/23-013975-001-original/2023	A	C
A/coyote/Michigan/22-017507-005-original/2022	A	A
A/crow/Minnesota/23-007350-001-original/2023	A	C
A/dolphin/Florida/22-025319-002-original/2022	A	D
A/dolphin/Peru/PIU-002/2022	A	C
A/domestic_duck/Florida/22-033918-002-original/2022	A	A
A/domestic_duck/Indiana/22-011343-001-original/2022	A	A
A/domestic_duck/New_Jersey/22-032412-001-original/2022	A	A
A/domestic_duck/Poland/222/2020	A	A
A/domestic_duck/Siberia/103/2016	A	C
A/domestic_duck/South_Dakota/22-033350-004-original/2022	A	C
A/domestic_goose/Kazakhstan/1-248_2-20-B/2020	A	A
A/domestic_goose/Kentucky/22-037359-002-original/2022	A	A
A/domestic_goose/NL/FAV-0035-17/2021	A	A
A/domestic_goose/Tennessee/22-036130-001-original/2022	A	C
A/Dove/Botswana/2097/2021	A	D
A/duck/Chelyabinsk/1207-1/2020	A	A
A/duck/Choco/ICA-3501/2022	A	A
A/duck/Czech_Republic/3306-1/2022	A	D
A/Duck/Egypt/SMG4/2019	B	A
A/duck/Guangdong/S4518/2021	A	B
A/duck/Guangxi/S30428/2021(H5N6)	A	D
A/duck/Guangxi/S31116/2021(H5N6)	A	D
A/duck/Guizhou/S4702/2021(H5N6)	A	D
A/duck/Hubei/S4465/2021	A	D
A/duck/Hunan/S40199/2021(H5N6)	A	D
A/duck/Korea/H499/2020	A	D
A/duck/Korea/H524/2020	A	D
A/duck/Korea/H550/2021	A	B
A/duck/Minnesota/UGAI22-3846/2022	A	A
A/duck/North_Carolina/W22-1114A/2022	A	A
A/duck/Ohio/OH22-20551/2022	A	A
A/duck/Saratov/29-02V/2021	A	A
A/duck/South_Africa/21060064/2021_	A	A
A/duck/Yunnan/S4318/2021(H5N6)	A	D
A/eagle/Virginia/W22-101/2023	A	A
A/England/215201407/2021	A	A
A/eurasian_curlew/Netherlands/20016890-001/2020	A	A
A/Eurasian_Wigeon/Netherlands/1/2020	A	A
A/Eurasian_Wigeon/Netherlands/3/2022	A	A
A/Eurasian_Wigeon/Netherlands/7/2020	A	A
A/european_herring_gull/Netherlands/21023937-002/2021	A	B
A/falcon/Costa_Rica/INC-0001-D0377-23/2023	A	C
A/fox/New_York/22-015063-001-original/2022	A	A
A/Fujian-Sanyuan/21099/2017	A	A
A/goose/Araucania/239189-1/2023	A	C
A/goose/BC/AIVPHL-69/2022	A	A
A/goose/Czech_Republic/18520-1/2021	A	A
A/goose/Czech_Republic/18520-2/2021	A	A
A/Goose/Guangdong/1/96	A	B
A/goose/Hunan/SE284/2022	A	A
A/goose/Idaho/22-012047-001-original/2022	A	A
A/goose/Kansas/W22-1143/2022	A	A
A/goose/Kansas/W22-1154/2022	A	C
A/goose/Netherlands/21028502-002/21028502/2021	A	A
A/goose/North_Carolina/W22-1055/2022	A	A
A/goose/Ohio/OH22-21298/2022	A	A
A/goose/Omsk/0111/2020	A	A
A/goose/Omsk/01161/2020	A	B
A/goose/Virginia/W22-773/2022	A	A
A/gray_gull/Chile/C61947/2022	A	C
A/Great_Black-Backed_Gull/NL/OTH-0114	A	A
A/Great_Horned_Owl/AB/FAV-0505-19/2022	A	A
A/Great_Horned_Owl/AB/FAV-0505-30/2022	A	A
A/great_horned_owl/Colorado/23-004706-001-original/2023	A	A
A/great_horned_owl/Idaho/23-011169-003-original/2023	A	C
A/great_horned_owl/Wyoming/23-014892-001-original/2023	A	C
A/greater_white-fronted_goose/Netherlands/20017403-004/2020	A	A
A/great-white_pelican/Senegal/21-67_21VIR1084-8/2021	A	B
A/grey_heron/Czech_Republic/23608/2021	A	A
A/Greylag_goose/England/032698/2020	A	A
A/Greylag_goose/England/054503/2021	A	A
A/guanay_cormorant/Peru/PIU-024/2022	A	C
A/guinea_fowl/Nigeria/OG-GF11T_19VIR8424-7/2019_H5N8	A	B
A/Gull/Chile/7023-2/2022	A	C
A/gull/France/22P015977/2022	A	A
A/gull/North_Carolina/W22-1215A/2022	A	D
A/humboldt_penguin/Coquimbo/239590/2023	A	B
A/kelp_gull/Maule/239349/2023	A	C
A/Mallard/Netherlands/18/2022	A	A
A/mallard/New_York/22-008760-007-original/2022	A	A
A/mallard/North_Carolina/AH0182886/2022	A	A
A/mandarin_duck/Heilongjiang/HL-1/2021	A	D
A/mandarin_duck/Korea/WA585/2021	A	B
A/Muscovy_duck/California/22-034335-001-original/2022	A	C
A/Muscovy_duck/England/074477/2021	A	A
A/Muscovy_duck/New_York/22-036304-003-original/2022	A	A
A/mute_swan/Czech_Republic/21312/2021	A	A
A/mute_swan/Czech_Republic/22380/2021	A	A
A/mute_swan/England/298902/2021	A	A
A/mute_swan/Wales/048068/2020	A	A
A/ostrich/South_Africa/21060311/2021_	A	A
A/ostrich/South_Africa/21070586/2021_	A	A
A/ostrich/South_Africa/PRL60/2022	A	A
A/owl/Peru/23-005629-001-original/2022	A	C
A/painted_stork/India/10CA03/2016	A	A
A/peacock/Netherlands/21026542-001/2021	A	A
A/Pelecanus/Peru/VFAR-140/2022	A	C
A/pelican/Antofagasta/228246-2/2022	A	C
A/pelican/Antofagasta/228246-3/2022	A	C
A/pelican/BC/AIVPHL-229/2022	A	A
A/Pelican/Chile/6618-2/2022	A	C
A/pelican/Costa_Rica/INC-0018-D0370-23/2023	A	C
A/pelican/Costa_Rica/INC-0021-D0729-23/2023	A	C
A/pelican/Honduras/23-000009-001/2022	A	C
A/pelican/Peru/PIU-028/2022	A	C
A/pelican/South_Africa/21050494/2021_	A	A
A/Pelican/Venezuela/Pel3/2022	A	A
A/peregrine_falcon/Northern_Ireland/AI102021-2/2021	A	A
A/pheasant/South_Dakota/22-034797-001-original/2022	A	C
A/quail/Korea/H526/2021	A	B
A/Red_Fox/MB/FAV-370-01/2022	A	A
A/red_fox/Netherlands/21028774-004/2021	A	A
A/red_fox/Netherlands/21040099-007/2021	A	B
A/red-tailed_hawk/Kansas/23-009211-001-original/2023	A	C
A/rhea/Pennsylvania/22-032402-001-original/2022	A	A
A/ring-billed_gull/Florida/W22-169/2022	A	A
A/rough-legged_hawk/BC/AIVPHL-352/2023	A	C
A/sea_lion/Peru/AQP-SER00K/2023	A	C
A/Sea_Lion/Peru/LIM-SER036/2023	A	C
A/Sichuan/26221/2014	A	A
A/snow_goose/BC/AIVPHL-302/2022	A	A
A/snow_goose/South_Dakota/22-038501-001-original/2022	A	C
A/swan/Italy/17VIR537-2/2017	A	A
A/turkey/Araucania/241892-3/2023	A	C
A/turkey/BC/AIVPHL-134/2022	A	A
A/turkey/BC/AIVPHL-136/2022	A	A
A/Turkey/Beni_Sueif/18296F/2018	B	A
A/Turkey/Egypt/AR550/2018	A	A
A/turkey/England/016515/2022	A	B
A/turkey/Florida/22-036768-001-original/2022	A	B
A/turkey/Minnesota/22-010085-001-original/2022	A	A
A/turkey/Minnesota/22-034260-001-original/2022	A	C
A/turkey/Netherlands/21028936-001005/2021	A	A
A/turkey/North_Carolina/22-009332-002-original/2022	A	A
A/turkey/North_Carolina/22-010146-002-original/2022	A	A
A/turkey/Nuble/240489-1/2023	A	C
A/turkey/Omsk/0001/2020	A	A
A/turkey/Poland/23/2019	A	A
A/turkey/South_Dakota/22-008485-002-original/2022	A	A
A/turkey/South_Dakota/22-009979-001-original/2022	A	A
A/turkey/South_Dakota/22-033350-005-original/2022	A	C
A/turkey/South_Dakota/22-037700-001-original/2022	A	C
A/turkey/South_Dakota/22-037930-001-original/2022	A	C
A/turkey_vulture/New_York/23-011005-001-original/2023	A	A
A/turkey_vulture/Pennsylvania/23-015073-001-original/2023	A	A
A/turkey_vulture/Utah/23-014334-001-original/2023	A	C
A/vulture/Georgia/W22-1057B/2022	A	A
A/whimbrel/Valparaiso/239946/2023	A	B
A/white-tailed_eagle/Hokkaido/20210127001/2021	A	A
A/white-tailed_eagle/Hokkaido/20220210001/2022	A	A
A/white-tailed_eagle/Hokkaido/20221123001/2022	A	A
A/white-tailed_eagle/Hokkaido/22-RU-WTE-2/2022	A	A
A/white-tailed_eagle/Iceland/2022AI02104/2021	A	A
A/white-tailed_eagle/Netherlands/21027616-001/2021	A	A
A/whooper_swan/Henan/14/2021	A	A
A/whooper_swan/Shandong/SC195/2021	A	A
A/whooper_swan/Shanxi/4-1/2020	A	D
A/wild_bird/Korea/H467/2020	A	D
A/wild_duck/Hebei/SD012/2021	A	A
A/wild_duck/Korea/H331/2020	A	D
A/wild_duck/South_Africa/UP196/2022	A	A
A/wildbird-Fregata-magnificens/Ecuador/IC03-4587/2023	A	C
A/wildbird-Fregata-magnificens/Ecuador/IC06-4590/2023	A	C
A/wood_duck/BC/AIVPHL-172/2022	A	A
