# Supplementary material for: Sequence-based epitope mapping of high pathogenicity avian influenza H5 clade 2.3.4.4b in Latin America
Source: Front Vet Sci. 2024 Apr 29;11:1347509. doi: 10.3389/fvets.2024.1347509 (PMC11091830; doi:10.3389/fvets.2024.1347509)
Supplement: SUPPLEMENTARY TABLE S1 — Strains and metadata used in this study. [file Table_1.XLS]

## Sheet: Tabla S1
Isolate_Id	Isolate_Name	Year	Subtype	Clade	Continent	Country	Host_generic	Host
EPI_ISL_169350	A/African barn owl/South Africa/21050429/2021 (H5N1)	2021	H5N1	2.3.4.4b	Africa	South Africa	Avian	Avian
EPI_ISL_203005	A/African penguin/South Africa/21100423C/2021	2021	H5N1	2.3.4.4b	Africa	South Africa	Avian	Penguin
EPI_ISL_11402318	A/African penguin/South Africa/702626 AP821/2022	2022	H5N1	2.3.4.4b	Africa	South Africa	Avian	Penguin
EPI_ISL_8799552	A/American blue-winged teal/South Carolina/AH0195150/2021	2021	H5N1	2.3.4.4b	North America	USA	Avian	Anseriformes sp.
EPI_ISL_17353509	A/American crow/Iowa/23-010832-002-original/2023	2023	H5N1	2.3.4.4b	North America	USA	Avian	Avian
EPI_ISL_18054500	A/American crow/New York/23-005128-001-original/2023	2023	H5N1	2.3.4.4b	North America	USA	Avian	Avian
EPI_ISL_17660074	A/American crow/New York/23-016152-002-original/2023	2023	H5N1	2.3.4.4b	North America	USA	Avian	Avian
EPI_ISL_17806001	A/American crow/Pennsylvania/23-015045-001-original/2023	2023	H5N1	2.3.4.4b	North America	USA	Avian	Avian
EPI_ISL_16271834	A/American green-winged teal/Texas/UGAI22-3462/2022	2022	H5N1	2.3.4.4b	North America	USA	Avian	Other avian
EPI_ISL_9012618	A/American wigeon/South Carolina/AH0195145/2021	2021	H5N1	2.3.4.4b	North America	USA	Avian	Wild waterfowl
EPI_ISL_14973559	A/Anas platyrhynchos/Belgium/10402_H195386/2017	2017	H1N1	unassigned	Europe	Belgium	Avian	Anas platyrhynchos
EPI_ISL_985199	A/Anas_platyrhynchos/Belgium/204_0003/2020	2020	H4N6	unassigned	Europe	Belgium	Avian	Mallard duck
EPI_ISL_1009686	A/Anas_platyrhynchos/Belgium/827/2020	2020	H3N8	unassigned	Europe	Belgium	Avian	Mallard duck
EPI_ISL_13352726	A/Astrakhan/3212/2020	2020	H5N8	2.3.4.4b	Europe	Russia	Human	Human
EPI_ISL_344548	A/Baikal teal/Korea/H52/2014	2014	H5N8	2.3.4.4b	Asia	Korea	Avian	Anas formosa
EPI_ISL_17051331	A/Bald Eagle/BC/OTH-33-36/2022 (H5N1)	2022	H5N1	2.3.4.4b	North America	Canada	Avian	Haliaeetus leucocephalus
EPI_ISL_18054507	A/bald eagle/Minnesota/23-015429-001-original/2023	2023	H5N6	2.3.4.4b	North America	USA	Avian	Avian
EPI_ISL_17805989	A/bald eagle/South Carolina/23-008111-002-original/2023	2023	H5N1	2.3.4.4b	North America	USA	Avian	Avian
EPI_ISL_16183656	A/bald_eagle/BC/AIVPHL-248/2022	2022	H5N1	2.3.4.4b	North America	Canada	Avian	Avian
EPI_ISL_17051430	A/barn_owl/BC/AIVPHL-123/2022	2022	H5N1	2.3.4.4b	North America	Canada	Avian	Avian
EPI_ISL_17424653	A/black skimmer/Chile/C61962/2022	2022	H5N1	2.3.4.4b	South America	Chile	Avian	Rynchops niger
EPI_ISL_17353838	A/black vulture/Louisiana/23-007375-001-original/2023	2023	H5N1	2.3.4.4b	North America	USA	Avian	Avian
EPI_ISL_17353839	A/black vulture/Louisiana/W23-119/2023	2023	H5N1	2.3.4.4b	North America	USA	Avian	Other avian
EPI_ISL_17471493	A/blue-winged teal/Texas/UGAI22-2966/2022	2022	H5N1	2.3.4.4b	North America	USA	Avian	Other avian
EPI_ISL_16271830	A/blue-winged teal/Texas/UGAI22-3189/2022	2022	H5N1	2.3.4.4b	North America	USA	Avian	Other avian
EPI_ISL_13052432	A/blue-winged teal/Texas/UGAI22-3190/2022	2022	H5N1	2.3.4.4b	North America	USA	Avian	Other avian
EPI_ISL_16271855	A/blue-winged teal/Texas/UGAI22-3268/2022	2022	H5N1	2.3.4.4b	North America	USA	Avian	Other avian
EPI_ISL_14065167	A/brent_goose/England/095684/2020	2020	H5N5	2.3.4.4b	Europe	United Kigndom	Avian	Branta bernicla
EPI_ISL_17051334	A/Broiler Chicken/BC/FAV-0228/2022 (H5N1)	2022	H5N1	2.3.4.4b	North America	Canada	Avian	Gallus gallus
EPI_ISL_17964975	A/brown booby/Peru/23-005629-003-original/2022	2022	H5N1	2.3.4.4b	South America	Peru	Avian	Avian
EPI_ISL_13519451	A/brown pelican/Panama/22-041124-001-original/2022	2022	H5N1	2.3.4.4b	Central America	Panama	Avian	Wild bird
EPI_ISL_12968593	A/Canada Goose/AB/FAV-0505-19/2022	2022	H5N1	2.3.4.4b	North America	Canada	Avian	Branta canadensis
EPI_ISL_18054503	A/Canada goose/New York/23-005699-001-original/2023	2023	H5N1	2.3.4.4b	North America	USA	Avian	Avian
EPI_ISL_17660073	A/Canada goose/Ohio/23-007195-003-original/2023	2023	H5N1	2.3.4.4b	North America	USA	Avian	Avian
EPI_ISL_17805991	A/Canada goose/Pennsylvania/23-006011-001-original/2023	2023	H5N1	2.3.4.4b	North America	USA	Avian	Avian
EPI_ISL_17885934	A/canada_goose/BC/AIVPHL-371/2023	2023	H5N1	2.3.4.4b	North America	Canada	Avian	Avian
EPI_ISL_266536	A/Cape gannet/South Africa/21100108/2021 (H5N1)	2021	H5N1	2.3.4.4b	Africa	South Africa	Avian	Other avian
EPI_ISL_14643779	A/chicken/Belgium/807/2017	2017	H5N8	2.3.4.4b	Europe	Belgium	Avian	Gallus gallus
EPI_ISL_17964849	A/chicken/Bolivar/ICA-3500/2022	2022	H5N1	2.3.4.4b	South America	Colombia	Avian	Chicken
EPI_ISL_14933723	A/chicken/Cameroon/17RS1661-1/2017	2017	H5N8	2.3.4.4b	Africa	Cameroon	Avian	Chicken
EPI_ISL_14918030	A/chicken/Cameroon/17RS1661-10/2017	2017	H5N1	2.3.2.1c	Africa	Cameroon	Avian	Chicken
EPI_ISL_11208196	A/chicken/Chelyabinsk/401/2020	2020	H5N8	2.3.4.4b	Europe	Russia	Avian	Gallus gallus domesticus
EPI_ISL_17964913	A/chicken/Choco/ICA-3502/2022	2022	H5N1	2.3.4.4b	South America	Colombia	Avian	Chicken
EPI_ISL_17964923	A/chicken/Choco/ICA-3504/2022	2022	H5N1	2.3.4.4b	South America	Colombia	Avian	Chicken
EPI_ISL_15063669	A/chicken/Colorado/22-032233-001-original/2022	2022	H5N1	2.3.4.4b	North America	USA	Avian	Avian
EPI_ISL_16003253	A/chicken/Colorado/22-032670-001-original/2022	2022	H5N1	2.3.4.4b	North America	USA	Avian	Avian
EPI_ISL_15843373	A/chicken/Colorado/22-033394-001-original/2022	2022	H5N1	2.3.4.4b	North America	USA	Avian	Avian
EPI_ISL_17964927	A/chicken/Cordoba/ICA-3499/2022	2022	H5N1	2.3.4.4b	South America	Colombia	Avian	Chicken
EPI_ISL_644145	A/chicken/Czech Republic/22224-2T/2021	2021	H5N1	2.3.4.4b	Europe	Czech Republic	Avian	Gallus gallus domesticus
EPI_ISL_13246657	A/chicken/Czech Republic/2968/2022	2022	H5N1	2.3.4.4b	Europe	Czech Republic	Avian	Chicken
EPI_ISL_16157545	A/chicken/Ecuador/02/2022	2022	H5N1	2.3.4.4b	South America	Ecuador	Avian	Gallus gallus domesticus
EPI_ISL_15853438	A/Chicken/Egypt/AR591/2018	2018	H5N8	2.3.4.4b	Africa	Egypt	Avian	Chicken
EPI_ISL_12572662	A/chicken/England/043315/2020	2020	H5N1	2.3.4.4b	Europe	United Kigndom	Avian	Chicken
EPI_ISL_2177398	A/chicken/England/053052/2021	2021	H5N1	2.3.4.4b	Europe	United Kigndom	Avian	Gallus gallus domesticus
EPI_ISL_1048239	A/chicken/England/069816/2021	2021	H5N1	2.3.4.4b	Europe	United Kigndom	Avian	Gallus gallus domesticus
EPI_ISL_16297067	A/chicken/Florida/22-031859-001-original/2022	2022	H5N1	2.3.4.4b	North America	USA	Avian	Avian
EPI_ISL_16297365	A/chicken/Florida/22-032965-001-original/2022	2022	H5N1	2.3.4.4b	North America	USA	Avian	Avian
EPI_ISL_16297358	A/chicken/Florida/22-036555-001-original/2022	2022	H5N1	2.3.4.4b	North America	USA	Avian	Avian
EPI_ISL_13243697	A/chicken/Germany-NI/AI01599/2021	2021	H5N1	2.3.4.4b	Europe	Germany	Avian	Chicken
EPI_ISL_11561592	A/chicken/Iceland/2022AI02564/2022	2022	H5N1	2.3.4.4b	Europe	Iceland	Avian	Chicken
EPI_ISL_15925882	A/chicken/Iceland/2022AI02565/2022	2022	H5N1	2.3.4.4b	Europe	Iceland	Avian	Chicken
EPI_ISL_239351	A/chicken/Iraq/1/2020	2020	H5N8	2.3.4.4b	Asia	Iraq	Avian	Chicken
EPI_ISL_5260462	A/chicken/Kazakhstan/Kn-3/2020	2020	H5N8	2.3.4.4b	Asia	Kazakhstan	Avian	Chicken
EPI_ISL_337274	A/chicken/Kazakhstan/Kn-6/2020	2020	H5N8	2.3.4.4b	Asia	Kazakhstan	Avian	Chicken
EPI_ISL_525451	A/chicken/Korea/H002/2021	2021	H5N8	2.3.4.4b	Asia	Korea	Avian	Avian
EPI_ISL_1009707	A/chicken/Korea/H510/2020	2020	H5N8	2.3.4.4b	Asia	Korea	Avian	Avian
EPI_ISL_739687	A/chicken/Korea/H525/2020	2020	H5N8	2.3.4.4b	Asia	Korea	Avian	Avian
EPI_ISL_6784733	A/chicken/Korea/H550/2020	2020	H5N8	2.3.4.4b	Asia	Korea	Avian	Avian
EPI_ISL_5260457	A/chicken/Kurgan/1003/2020	2020	H5N8	2.3.4.4b	Europe	Russia	Avian	Gallus gallus domesticus
EPI_ISL_16955829	A/chicken/Lesotho/352.3/2021	2021	H5N1	2.3.4.4b	Africa	Lesotho	Avian	Chicken
EPI_ISL_17964889	A/chicken/Magdalena/ICA-3503/2022	2022	H5N1	2.3.4.4b	South America	Colombia	Avian	Chicken
EPI_ISL_17471576	A/chicken/Minnesota/22-015398-002-original/2022	2022	H5N1	2.3.4.4b	North America	USA	Avian	Avian
EPI_ISL_17690223	A/chicken/Missouri/22-007677-001-original/2022	2022	H5N1	2.3.4.4b	North America	USA	Avian	Avian
EPI_ISL_16243992	A/chicken/Missouri/22-037522-001-original/2022	2022	H5N1	2.3.4.4b	North America	USA	Avian	Avian
EPI_ISL_13285555	A/chicken/Montana/22-033348-001-original/2022	2022	H5N1	2.3.4.4b	North America	USA	Avian	Avian
EPI_ISL_16297129	A/chicken/Montana/22-034813-003-original/2022	2022	H5N1	2.3.4.4b	North America	USA	Avian	Avian
EPI_ISL_11208195	A/chicken/Netherlands/20019411-006010/2020	2020	H5N8	2.3.4.4b	Europe	Netherlands	Avian	Gallus gallus
EPI_ISL_11897693	A/chicken/Nevada/22-032799-001-original/2022	2022	H5N1	2.3.4.4b	North America	USA	Avian	Avian
EPI_ISL_16297363	A/chicken/New York/22-035475-001-original/2022	2022	H5N1	2.3.4.4b	North America	USA	Avian	Avian
EPI_ISL_17373074	A/chicken/North Dakota/22-010657-001-original/2022	2022	H5N1	2.3.4.4b	North America	USA	Avian	Avian
EPI_ISL_13432612	A/chicken/Ohio/OH22-21172-2/2022	2022	H5N1	2.3.4.4b	North America	USA	Avian	Chicken
EPI_ISL_9880019	A/chicken/Ohio/OH22-26275-1/2022	2022	H5N1	2.3.4.4b	North America	USA	Avian	Chicken
EPI_ISL_17851876	A/chicken/Oklahoma/22-033387-001-original/2022	2022	H5N1	2.3.4.4b	North America	USA	Avian	Avian
EPI_ISL_17851885	A/chicken/Oklahoma/22-033558-001-original/2022	2022	H5N1	2.3.4.4b	North America	USA	Avian	Avian
EPI_ISL_17851873	A/chicken/Oregon/22-035197-001-original/2022	2022	H5N1	2.3.4.4b	North America	USA	Avian	Avian
EPI_ISL_16891400	A/chicken/Panama/23-004630-005-original/2023	2023	H5N1	2.3.4.4b	Central America	Panama	Avian	Avian
EPI_ISL_16297140	A/chicken/Pennsylvania/22-011920-001-original/2022	2022	H5N1	2.3.4.4b	North America	USA	Avian	Avian
EPI_ISL_17964902	A/chicken/Peru/AIS0542/2022	2022	H5N1	2.3.4.4b	South America	Peru	Avian	Chicken
EPI_ISL_17964871	A/chicken/Peru/AIS0544/2022	2022	H5N1	2.3.4.4b	South America	Peru	Avian	Chicken
EPI_ISL_17964960	A/chicken/Peru/AIS0546/2022	2022	H5N1	2.3.4.4b	South America	Peru	Avian	Chicken
EPI_ISL_17964977	A/chicken/Peru/AIS0548/2022	2022	H5N1	2.3.4.4b	South America	Peru	Avian	Chicken
EPI_ISL_17964967	A/chicken/Peru/AIS0551/2022	2022	H5N1	2.3.4.4b	South America	Peru	Avian	Chicken
EPI_ISL_17424647	A/chicken/Peru/LAM-INS-002/2022	2022	H5N1	2.3.4.4b	South America	Peru	Avian	Gallus gallus domesticus
EPI_ISL_17964954	A/chicken/Peru/LIM-INS-003/2022	2022	H5N1	2.3.4.4b	South America	Peru	Avian	Gallus gallus domesticus
EPI_ISL_12572664	A/chicken/Poland/054/2020	2020	H5N8	2.3.4.4b	Europe	Poland	Avian	Chicken
EPI_ISL_348250	A/chicken/Puebla/14587-644/1994	1994	H5N2	Am_nonGsGD	Central America	Mexico	Avian	Chicken
EPI_ISL_379227	A/chicken/Queretaro/7653-20/1995	1995	H5N2	Am_nonGsGD	Central America	Mexico	Avian	Chicken
EPI_ISL_308806	A/chicken/Scotland/1959	1959	H5N1	EA_nonGsGD	Europe	United Kigndom	Avian	Chicken
EPI_ISL_17558875	A/chicken/Senegal/21VIR1084-3/2021	2021	H5N1	2.3.4.4b	Africa	Senegal	Avian	Chicken
EPI_ISL_6781849	A/chicken/Senegal/21VIR1084-4/2021	2021	H5N1	2.3.4.4b	Africa	Senegal	Avian	Chicken
EPI_ISL_16958548	A/chicken/South Africa/411262/2021 (H5N1)	2021	H5N1	2.3.4.4b	Africa	South Africa	Avian	Gallus gallus domesticus
EPI_ISL_17965777	A/chicken/South Africa/412372/2021 (H5N1)	2021	H5N1	2.3.4.4b	Africa	South Africa	Avian	Gallus gallus domesticus
EPI_ISL_17965774	A/chicken/South Africa/412374/2021 (H5N1)	2021	H5N1	2.3.4.4b	Africa	South Africa	Avian	Gallus gallus domesticus
EPI_ISL_240677	A/chicken/South Africa/692881/2021 (H5N1)	2021	H5N1	2.3.4.4b	Africa	South Africa	Avian	Gallus gallus domesticus
EPI_ISL_13369742	A/chicken/South Africa/PRL118/2022	2022	H5N1	2.3.4.4b	Africa	South Africa	Avian	Gallus gallus domesticus
EPI_ISL_17559276	A/chicken/South Africa/UP481/2021 (H5N1)	2021	H5N1	2.3.4.4b	Africa	South Africa	Avian	Gallus gallus domesticus
EPI_ISL_16271841	A/chicken/South Dakota/22-033350-001-original/2022	2022	H5N1	2.3.4.4b	North America	USA	Avian	Avian
EPI_ISL_16297366	A/chicken/South Dakota/22-033852-001-original/2022	2022	H5N1	2.3.4.4b	North America	USA	Avian	Avian
EPI_ISL_16297335	A/chicken/South Dakota/22-037931-001-original/2022	2022	H5N1	2.3.4.4b	North America	USA	Avian	Avian
EPI_ISL_17424648	A/chicken/Texas/22-033221-001-original/2022	2022	H5N1	2.3.4.4b	North America	USA	Avian	Avian
EPI_ISL_14710708	A/chicken/Uganda/17RS115-15/2017	2017	H5N8	2.3.4.4b	Africa	Uganda	Avian	Chicken
EPI_ISL_2276071	A/chicken/Vietnam/NCVD-15A59/2015	2015	H5N6	2.3.4.4	Asia	Vietnam	Avian	Chicken
EPI_ISL_13245602	A/chicken/Wales/053969/2021	2021	H5N1	2.3.4.4b	Europe	United Kigndom	Avian	Gallus gallus domesticus
EPI_ISL_17424635	A/chicken/Wisconsin/22-034812-002-original/2022	2022	H5N1	2.3.4.4b	North America	USA	Avian	Avian
EPI_ISL_17424632	A/chicken/Wyoming/22-032216-001-original/2022	2022	H5N1	2.3.4.4b	North America	USA	Avian	Avian
EPI_ISL_15839840	A/chicken/Zimbabwe/AI4935/2017	2017	H5N8	2.3.4.4b	Africa	Zimbabwe	Avian	Chicken
EPI_ISL_17468386	A/Chile/25945/2023	2023	H5N1	2.3.4.4b	South America	Chile	Human	Human
EPI_ISL_17767203	A/common buzzard/Netherlands/21021023-002/2021	2021	H5N3	2.3.4.4b	Europe	Netherlands	Avian	Buteo buteo
EPI_ISL_256213	A/Common Teal/Amur region/31b/2019	2019	H3N6	3C.3a1	Europe	Russia	Avian	Common teal
EPI_ISL_16102933	A/Cooper's hawk/Kansas/W22-1206/2022	2022	H5N1	2.3.4.4b	North America	USA	Avian	Other avian
EPI_ISL_16249730	A/Cooper'ss hawk/Wyoming/23-013975-001-original/2023	2023	H5N1	2.3.4.4b	North America	USA	Avian	Avian
EPI_ISL_17373141	A/coyote/Michigan/22-017507-005-original/2022	2022	H5N1	2.3.4.4b	North America	USA	Canidae	Other mammals
EPI_ISL_17964888	A/crow/Minnesota/23-007350-001-original/2023	2023	H5N1	2.3.4.4b	North America	USA	Avian	Avian
EPI_ISL_16297328	A/dolphin/Florida/22-025319-002-original/2022	2022	H5N1	2.3.4.4b	North America	USA	Sea mammal	Other mammals
EPI_ISL_17964864	A/dolphin/Peru/PIU-002/2022	2022	H5N1	2.3.4.4b	South America	Peru	Sea mammal	Other mammals
EPI_ISL_16297376	A/domestic duck/Florida/22-033918-002-original/2022	2022	H5N1	2.3.4.4b	North America	USA	Avian	Avian
EPI_ISL_16297132	A/domestic duck/Indiana/22-011343-001-original/2022	2022	H5N1	2.3.4.4b	North America	USA	Avian	Avian
EPI_ISL_16271817	A/domestic duck/New Jersey/22-032412-001-original/2022	2022	H5N1	2.3.4.4b	North America	USA	Avian	Avian
EPI_ISL_14934317	A/domestic duck/Siberia/103/2016	2016	H5N8	2.3.4.4b	Europe	Russia	Avian	Duck
EPI_ISL_16297062	A/domestic duck/South Dakota/22-033350-004-original/2022	2022	H5N1	2.3.4.4b	North America	USA	Avian	Avian
EPI_ISL_16101526	A/domestic goose/Kentucky/22-037359-002-original/2022	2022	H5N1	2.3.4.4b	North America	USA	Avian	Avian
EPI_ISL_1225077	A/domestic goose/NL/FAV-0035-17/2021	2021	H5N1	2.3.4.4b	North America	Canada	Avian	Domestic goose
EPI_ISL_16297334	A/domestic goose/Tennessee/22-036130-001-original/2022	2022	H5N1	2.3.4.4b	North America	USA	Avian	Avian
EPI_ISL_13352712	A/domestic_duck/Poland/222/2020	2020	H5N8	2.3.4.4b	Europe	Poland	Avian	Duck
EPI_ISL_304404	A/domestic_goose/Kazakhstan/1-248_2-20-B/2020	2020	H5N8	2.3.4.4b	Asia	Kazakhstan	Avian	Goose
EPI_ISL_11330431	A/Dove/Botswana/2097/2021	2021	H5N1	2.3.4.4b	Africa	Botswana	Avian	Avian
EPI_ISL_12572657	A/duck/Chelyabinsk/1207-1/2020	2020	H5N8	2.3.4.4b	Europe	Russia	Avian	Duck
EPI_ISL_17424642	A/duck/Choco/ICA-3501/2022	2022	H5N1	2.3.4.4b	South America	Colombia	Avian	Duck
EPI_ISL_13246267	A/duck/Czech Republic/3306-1/2022	2022	H5N1	2.3.4.4b	Europe	Czech Republic	Avian	Duck
EPI_ISL_163493	A/Duck/Egypt/SMG4/2019	2019	H5N8	2.3.4.4b	Africa	Egypt	Avian	Duck
EPI_ISL_393488	A/duck/Guangdong/S4518/2021(H5N1)	2021	H5N1	2.3.4.4b	Asia	China	Avian	Duck
EPI_ISL_402134	A/duck/Guangxi/S30428/2021(H5N6)	2021	H5N6	2.3.4.4b	Asia	China	Avian	Duck
EPI_ISL_355938	A/duck/Guangxi/S31116/2021(H5N6)	2021	H5N6	2.3.4.4b	Asia	China	Avian	Duck
EPI_ISL_400266	A/duck/Guizhou/S4702/2021(H5N6)	2021	H5N6	2.3.4.4b	Asia	China	Avian	Duck
EPI_ISL_4808840	A/duck/Hubei/S4465/2021(H5N1)	2021	H5N1	2.3.4.4b	Asia	China	Avian	Duck
EPI_ISL_603136	A/duck/Hunan/S40199/2021(H5N6)	2021	H5N6	2.3.4.4b	Asia	China	Avian	Duck
EPI_ISL_14934318	A/duck/Hyogo/1/2016	2016	H5N6	2.3.4.4e	Asia	Japan	Avian	Duck
EPI_ISL_985206	A/duck/Korea/H499/2020	2020	H5N8	2.3.4.4b	Asia	Korea	Avian	Avian
EPI_ISL_739686	A/duck/Korea/H524/2020	2020	H5N8	2.3.4.4b	Asia	Korea	Avian	Avian
EPI_ISL_1038924	A/duck/Korea/H550/2021	2021	H5N1	2.3.4.4b	Asia	Korea	Avian	Avian
EPI_ISL_17373063	A/duck/Minnesota/UGAI22-3846/2022	2022	H5N1	2.3.4.4b	North America	USA	Avian	Duck
EPI_ISL_17072111	A/duck/Moscow/5586/2018	2018	H1N2	unassigned	Europe	Russia	Avian	Duck
EPI_ISL_11971491	A/duck/North Carolina/W22-1114A/2022	2022	H5N1	2.3.4.4b	North America	USA	Avian	Duck
EPI_ISL_15004060	A/duck/Ohio/OH22-20551/2022	2022	H5N1	2.3.4.4b	North America	USA	Avian	Duck
EPI_ISL_6511912	A/duck/Saratov/29-02V/2021	2021	H5N1	2.3.4.4b	Europe	Russia	Avian	Anas platyrhynchos f. domestica
EPI_ISL_70098	A/duck/South Africa/21060064/2021 (H5N1)	2021	H5N1	2.3.4.4b	Africa	South Africa	Avian	Duck
EPI_ISL_632316	A/duck/Yunnan/S4318/2021(H5N6)	2021	H5N6	2.3.4.4b	Asia	China	Avian	Duck
EPI_ISL_16249681	A/eagle/Virginia/W22-101/2023	2023	H5N1	2.3.4.4b	North America	USA	Avian	Eagle
EPI_ISL_5099451	A/England/215201407/2021	2021	H5N1	2.3.4.4b	Europe	United Kigndom	Human	Human
EPI_ISL_1009689	A/environment/England/030642/2020	2020	H5N2	EA_nonGsGD	Europe	United Kigndom	Feces	Feces
EPI_ISL_11208194	A/eurasian curlew/Netherlands/20016890-001/2020	2020	H5N1	2.3.4.4b	Europe	Netherlands	Avian	Eurasian curlew
EPI_ISL_12572654	A/Eurasian Wigeon/Netherlands/1/2020	2020	H5N1	2.3.4.4b	Europe	Netherlands	Avian	Avian
EPI_ISL_173878	A/Eurasian Wigeon/Netherlands/3/2022	2022	H5N1	2.3.4.4b	Europe	Netherlands	Avian	Avian
EPI_ISL_1009710	A/Eurasian Wigeon/Netherlands/7/2020	2020	H5N8	2.3.4.4b	Europe	Netherlands	Avian	Avian
EPI_ISL_5323346	A/european herring gull/Netherlands/21023937-002/2021	2021	H5N4	2.3.4.4b	Europe	Netherlands	Avian	Larus argentatus
EPI_ISL_17011964	A/falcon/Costa_Rica/INC-0001-D0377-23/2023	2023	H5N1	2.3.4.4b	Central America	Costa Rica	Avian	Falco peregrinus
EPI_ISL_16297340	A/fox/New York/22-015063-001-original/2022	2022	H5N1	2.3.4.4b	North America	USA	Canidae	Other mammals
EPI_ISL_14644592	A/Fujian-Sanyuan/21099/2017	2017	H5N6	2.3.4.4b	Asia	China	Human	Human
EPI_ISL_17885869	A/goose/Araucania/239189-1/2023	2023	H5N1	2.3.4.4b	South America	Chile	Avian	Goose
EPI_ISL_17051356	A/goose/BC/AIVPHL-69/2022	2022	H5N1	2.3.4.4b	North America	Canada	Avian	Avian
EPI_ISL_644121	A/goose/Czech Republic/18520-1/2021	2021	H5N1	2.3.4.4b	Europe	Czech Republic	Avian	Anser anser domesticus
EPI_ISL_637098	A/goose/Czech Republic/18520-2/2021	2021	H5N1	2.3.4.4b	Europe	Czech Republic	Avian	Goose
EPI_ISL_683999	A/goose/Czech Republic/20689-27T/2021	2021	H5N1	EA_nonGsGD	Europe	Czech Republic	Avian	Anser anser domesticus
EPI_ISL_387133	A/Goose/Guangdong/1/96	1996	H5N1	0	Asia	China	Avian	Goose
EPI_ISL_9029965	A/goose/Hunan/SE284/2022(H5N1)	2022	H5N1	2.3.4.4b	Asia	China	Avian	Goose
EPI_ISL_16297345	A/goose/Idaho/22-012047-001-original/2022	2022	H5N1	2.3.4.4b	North America	USA	Avian	Goose
EPI_ISL_17373071	A/goose/Kansas/W22-1143/2022	2022	H5N1	2.3.4.4b	North America	USA	Avian	Goose
EPI_ISL_16271852	A/goose/Kansas/W22-1154/2022	2022	H5N1	2.3.4.4b	North America	USA	Avian	Goose
EPI_ISL_7224437	A/goose/Netherlands/21028502-002/21028502/2021	2021	H5N1	2.3.4.4b	Europe	Netherlands	Avian	Goose
EPI_ISL_16271856	A/goose/North Carolina/W22-1055/2022	2022	H5N1	2.3.4.4b	North America	USA	Avian	Goose
EPI_ISL_12691033	A/goose/Ohio/OH22-21298/2022	2022	H5N1	2.3.4.4b	North America	USA	Avian	Goose
EPI_ISL_4061714	A/goose/Omsk/0111/2020	2020	H5N8	2.3.4.4b	Europe	Russia	Avian	Anser anser domesticus
EPI_ISL_11208198	A/goose/Omsk/01161/2020	2020	H5N8	2.3.4.4b	Europe	Russia	Avian	Anser anser domesticus
EPI_ISL_17424639	A/goose/Virginia/W22-773/2022	2022	H5N1	2.3.4.4b	North America	USA	Avian	Goose
EPI_ISL_16297368	A/gray gull/Chile/C61947/2022	2022	H5N1	2.3.4.4b	South America	Chile	Avian	Host
EPI_ISL_5463797	A/Great Black-Backed Gull/NL/OTH-0114	2021	H5N1	2.3.4.4b	North America	Canada	Avian	Larus marinus
EPI_ISL_9876777	A/Great Horned Owl/AB/FAV-0505-19/2022	2022	H5N1	2.3.4.4b	North America	Canada	Avian	Wild bird
EPI_ISL_16190849	A/Great Horned Owl/AB/FAV-0505-30/2022	2022	H5N1	2.3.4.4b	North America	Canada	Avian	Other avian
EPI_ISL_17353507	A/great horned owl/Colorado/23-004706-001-original/2023	2023	H5N1	2.3.4.4b	North America	USA	Avian	Avian
EPI_ISL_17353510	A/great horned owl/Idaho/23-011169-003-original/2023	2023	H5N1	2.3.4.4b	North America	USA	Avian	Avian
EPI_ISL_16013752	A/great horned owl/Wyoming/23-014892-001-original/2023	2023	H5N1	2.3.4.4b	North America	USA	Avian	Avian
EPI_ISL_11208193	A/greater white-fronted goose/Netherlands/20017403-004/2020	2020	H5N5	2.3.4.4b	Europe	Netherlands	Avian	White-fronted goose
EPI_ISL_28017	A/great-white_pelican/Senegal/21-67_21VIR1084-8/2021	2021	H5N1	2.3.4.4b	Africa	Senegal	Avian	Wild bird
EPI_ISL_1254	A/green sandpiper/Kurgan/1050/2018	2018	H3N8	unassigned	Europe	Russia	Avian	Sandpiper
EPI_ISL_644125	A/grey heron/Czech_Republic/23608/2021	2021	H5N1	2.3.4.4b	Europe	Czech Republic	Avian	Wild bird
EPI_ISL_17606821	A/Greylag_goose/England/032698/2020	2020	H5N8	2.3.4.4b	Europe	United Kigndom	Avian	Greylag goose
EPI_ISL_2194014	A/Greylag_goose/England/054503/2021	2021	H5N1	2.3.4.4b	Europe	United Kigndom	Avian	Anser anser
EPI_ISL_17964854	A/guanay cormorant/Peru/PIU-024/2022	2022	H5N1	2.3.4.4b	South America	Peru	Avian	Other avian
EPI_ISL_15853343	A/Guangdong/18SF020/2018	2018	H5N6	2.3.4.4h	Asia	China	Human	Human
EPI_ISL_171695	A/guinea_fowl/Nigeria/OG-GF11T_19VIR8424-7/2019_H5N8	2019	H5N8	2.3.4.4b	Africa	Nigeria	Avian	Guineafowl
EPI_ISL_16297342	A/Gull/Chile/7023-2/2022	2022	H5N1	2.3.4.4b	South America	Chile	Avian	Larus
EPI_ISL_15579543	A/gull/France/22P015977/2022	2022	H5N1	2.3.4.4b	Europe	France	Avian	Gull
EPI_ISL_16243253	A/gull/North Carolina/W22-1215A/2022	2022	H5N1	2.3.4.4b	North America	USA	Avian	Gull
EPI_ISL_12045918	A/gyrfalcon/Washington/41088-6/2014	2014	H5N8	2.3.4.4c	North America	USA	Avian	Falsco rusticolus
EPI_ISL_2276069	A/Hubei/29578/2016	2016	H5N6	2.3.4.4h	Asia	China	Human	Human
EPI_ISL_17885948	A/humboldt penguin/Coquimbo/239590/2023	2023	H5N1	2.3.4.4b	South America	Chile	Avian	Penguin
EPI_ISL_17885972	A/kelp gull/Maule/239349/2023	2023	H5N1	2.3.4.4b	South America	Chile	Avian	Gull
EPI_ISL_2276068	A/mallard duck/Georgia/10/2016	2016	H7N7		Asia	Georgia	Avian	Anas platyrhynchos
EPI_ISL_985197	A/mallard/Denmark/12947-12/2020-10-26(H7N5)	2020	H7N5		Europe	Denmark	Avian	Mallard
EPI_ISL_174411	A/Mallard/Netherlands/18/2022	2022	H5N1	2.3.4.4b	Europe	Netherlands	Avian	Avian
EPI_ISL_16297353	A/mallard/New York/22-008760-007-original/2022	2022	H5N1	2.3.4.4b	North America	USA	Avian	Mallard
EPI_ISL_17373072	A/mallard/North Carolina/AH0182886/2022	2022	H5N1	2.3.4.4b	North America	USA	Avian	Avian
EPI_ISL_328976	A/mallard/Novosibirsk region/1894k/2019	2019	H4N6		Europe	Russia	Avian	Mallard
EPI_ISL_7591585	A/mandarin duck/Heilongjiang/HL-1/2021	2021	H5N1	2.3.4.4b	Asia	China	Avian	Aix galericulata
EPI_ISL_525444	A/mandarin duck/Korea/WA585/2021	2021	H5N1	2.3.4.4b	Asia	Korea	Avian	Wild waterfowl
EPI_ISL_15844573	A/Muscovy duck/California/22-034335-001-original/2022	2022	H5N1	2.3.4.4b	North America	USA	Avian	Avian
EPI_ISL_7683138	A/Muscovy duck/England/074477/2021	2021	H5N1	2.3.4.4b	Europe	United Kigndom	Avian	Cairina moschata
EPI_ISL_16297063	A/Muscovy duck/New York/22-036304-003-original/2022	2022	H5N1	2.3.4.4b	North America	USA	Avian	Avian
EPI_ISL_654835	A/mute swan/Czech Republic/21312/2021	2021	H5N1	2.3.4.4b	Europe	Czech Republic	Avian	Cygnus olor
EPI_ISL_644130	A/mute swan/Czech Republic/22380/2021	2021	H5N1	2.3.4.4b	Europe	Czech Republic	Avian	Cygnus olor
EPI_ISL_6959592	A/mute swan/Wales/048068/2020	2020	H5N5	2.3.4.4b	Europe	United Kigndom	Avian	Cygnus olor
EPI_ISL_2194219	A/mute_swan/England/298902/2021	2021	H5N8	2.3.4.4b	Europe	United Kigndom	Avian	Cygnus olor
EPI_ISL_14769967	A/Northern_pintail/Washington/40964/2014	2014	H5N2	2.3.4.4c	North America	USA	Avian	Other avian
EPI_ISL_17660069	A/ostrich/South Africa/21060311/2021 (H5N1)	2021	H5N1	2.3.4.4b	Africa	South Africa	Avian	Ostrich
EPI_ISL_255181	A/ostrich/South Africa/21070586/2021 (H5N1)	2021	H5N1	2.3.4.4b	Africa	South Africa	Avian	Ostrich
EPI_ISL_8809153	A/ostrich/South Africa/PRL60/2022	2022	H5N1	2.3.4.4b	Africa	South Africa	Avian	Ostrich
EPI_ISL_17964885	A/owl/Peru/23-005629-001-original/2022	2022	H5N1	2.3.4.4b	South America	Peru	Avian	Avian
EPI_ISL_14573053	A/painted stork/India/10CA03/2016	2016	H5N8	2.3.4.4b	Asia	India	Avian	Other avian
EPI_ISL_8515481	A/peacock/Netherlands/21026542-001/2021	2021	H5N8	2.3.4.4b	Europe	Netherlands	Avian	Pavo cristatus
EPI_ISL_17964924	A/Pelecanus/Peru/VFAR-140/2022	2022	H5N1	2.3.4.4b	South America	Peru	Avian	Host
EPI_ISL_17051482	A/pelican/Antofagasta/228246-2/2022	2022	H5N1	2.3.4.4b	South America	Chile	Avian	Other avian
EPI_ISL_17051475	A/pelican/Antofagasta/228246-3/2022	2022	H5N1	2.3.4.4b	South America	Chile	Avian	Other avian
EPI_ISL_16189977	A/pelican/BC/AIVPHL-229/2022	2022	H5N1	2.3.4.4b	North America	Canada	Avian	Avian
EPI_ISL_16297085	A/Pelican/Chile/6618-2/2022	2022	H5N1	2.3.4.4b	South America	Chile	Avian	Host
EPI_ISL_16891402	A/pelican/Costa_Rica/INC-0018-D0370-23/2023	2023	H5N1	2.3.4.4b	Central America	Costa Rica	Avian	Wild bird
EPI_ISL_17011961	A/pelican/Costa_Rica/INC-0021-D0729-23/2023	2023	H5N1	2.3.4.4b	Central America	Costa Rica	Avian	Wild bird
EPI_ISL_12324302	A/pelican/Honduras/23-000009-001/2022	2022	H5N1	2.3.4.4b	Central America	Honduras	Avian	Wild bird
EPI_ISL_17964973	A/pelican/Peru/PIU-028/2022	2022	H5N1	2.3.4.4b	South America	Peru	Avian	Other avian
EPI_ISL_502736	A/pelican/South Africa/21050494/2021 (H5N1)	2021	H5N1	2.3.4.4b	Africa	South Africa	Avian	Avian
EPI_ISL_17964963	A/Pelican/Venezuela/Pel3/2022	2022	H5N1	2.3.4.4b	South America	Venezuela	Avian	Wild bird
EPI_ISL_2227275	A/peregrine_falcon/Northern_Ireland/AI102021-2/2021	2021	H5N3	2.3.4.4b	Europe	United Kigndom	Avian	Falco peregrinus
EPI_ISL_16102279	A/pheasant/South Dakota/22-034797-001-original/2022	2022	H5N1	2.3.4.4b	North America	USA	Avian	Avian
EPI_ISL_693515	A/quail/Korea/H526/2021	2021	H5N1	2.3.4.4b	Asia	Korea	Avian	Coturnix sp.
EPI_ISL_17051136	A/Red Fox/MB/FAV-370-01/2022	2022	H5N1	2.3.4.4b	North America	Canada	Canidae	Other mammals
EPI_ISL_1123358	A/red fox/Netherlands/21028774-004/2021	2021	H5N1	2.3.4.4b	Europe	Netherlands	Canidae	mammals
EPI_ISL_1122425	A/red fox/Netherlands/21040099-007/2021	2021	H5N1	2.3.4.4b	Europe	Netherlands	Canidae	mammals
EPI_ISL_17353508	A/red-tailed hawk/Kansas/23-009211-001-original/2023	2023	H5N1	2.3.4.4b	North America	USA	Avian	Avian
EPI_ISL_17851850	A/rhea/Pennsylvania/22-032402-001-original/2022	2022	H5N1	2.3.4.4b	North America	USA	Avian	Avian
EPI_ISL_17051058	A/ring-billed gull/Florida/W22-169/2022	2022	H5N1	2.3.4.4b	North America	USA	Avian	Larus delawarensis
EPI_ISL_17885931	A/rough-legged_hawk/BC/AIVPHL-352/2023	2023	H5N1	2.3.4.4b	North America	Canada	Avian	Avian
EPI_ISL_18054509	A/sea lion/Peru/AQP-SER00K/2023	2023	H5N1	2.3.4.4b	South America	Peru	Sea mammal	Other mammals
EPI_ISL_18054502	A/Sea Lion/Peru/LIM-SER036/2023	2023	H5N1	2.3.4.4b	South America	Peru	Sea mammal	Other mammals
EPI_ISL_344539	A/Sichuan/26221/2014	2014	H5N6	2.3.4.4b	Asia	China	Human	Human
EPI_ISL_16297330	A/snow goose/South Dakota/22-038501-001-original/2022	2022	H5N1	2.3.4.4b	North America	USA	Avian	Avian
EPI_ISL_9869760	A/snow_goose/BC/AIVPHL-302/2022	2022	H5N1	2.3.4.4b	North America	Canada	Avian	Avian
EPI_ISL_14646080	A/swan/Italy/17VIR537-2/2017	2017	H5N8	2.3.4.4b	Europe	Italy	Avian	Swan
EPI_ISL_17165223	A/turkey vulture/New York/23-011005-001-original/2023	2023	H5N1	2.3.4.4b	North America	USA	Avian	Avian
EPI_ISL_17805994	A/turkey vulture/Pennsylvania/23-015073-001-original/2023	2023	H5N1	2.3.4.4b	North America	USA	Avian	Avian
EPI_ISL_17805986	A/turkey vulture/Utah/23-014334-001-original/2023	2023	H5N1	2.3.4.4b	North America	USA	Avian	Avian
EPI_ISL_17885966	A/turkey/Araucania/241892-3/2023	2023	H5N1	2.3.4.4b	South America	Chile	Avian	Turkey
EPI_ISL_17051393	A/turkey/BC/AIVPHL-134/2022	2022	H5N1	2.3.4.4b	North America	Canada	Avian	Avian
EPI_ISL_17051412	A/turkey/BC/AIVPHL-136/2022	2022	H5N1	2.3.4.4b	North America	Canada	Avian	Avian
EPI_ISL_405278	A/turkey/BC/FAV10/2014	2014	H5N2	2.3.4.4c	North America	Canada	Avian	Turkey
EPI_ISL_14933722	A/Turkey/Beni Sueif/18296F/2018	2018	H5N8	2.3.4.4b	Africa	Egypt	Avian	Turkey
EPI_ISL_16675872	A/Turkey/Egypt/AR550/2018	2018	H5N8	2.3.4.4b	Africa	Egypt	Avian	Turkey
EPI_ISL_238031	A/turkey/England/016515/2022	2022	H5N1	2.3.4.4b	Europe	United Kigndom	Avian	Meleagris gallopavo
EPI_ISL_2227278	A/turkey/England/018179/2021	2021	H5N3	EA_nonGsGD	Europe	United Kigndom	Avian	Meleagris gallopavo
EPI_ISL_15078255	A/turkey/Florida/22-036768-001-original/2022	2022	H5N1	2.3.4.4b	North America	USA	Avian	Avian
EPI_ISL_505411	A/turkey/Italy/13VIR4678-1/2013	2013	H7N7		Europe	Italy	Avian	Turkey
EPI_ISL_399644	A/turkey/Italy/14VIR7898-10/2014	2014	H5N8	2.3.4.4c	Europe	Italy	Avian	Turkey
EPI_ISL_17260675	A/turkey/Minnesota/22-010085-001-original/2022	2022	H5N1	2.3.4.4b	North America	USA	Avian	Avian
EPI_ISL_16271832	A/turkey/Minnesota/22-034260-001-original/2022	2022	H5N1	2.3.4.4b	North America	USA	Avian	Avian
EPI_ISL_9603920	A/turkey/Netherlands/21028936-001005/2021	2021	H5N8	2.3.4.4b	Europe	Netherlands	Avian	Meleagris gallopavo
EPI_ISL_16271845	A/turkey/North Carolina/22-009332-002-original/2022	2022	H5N1	2.3.4.4b	North America	USA	Avian	Avian
EPI_ISL_17471939	A/turkey/North Carolina/22-010146-002-original/2022	2022	H5N1	2.3.4.4b	North America	USA	Avian	Avian
EPI_ISL_17885964	A/turkey/Nuble/240489-1/2023	2023	H5N1	2.3.4.4b	South America	Chile	Avian	Turkey
EPI_ISL_6959593	A/turkey/Omsk/0001/2020	2020	H5N8	2.3.4.4b	Europe	Russia	Avian	Meleagris gallopavo
EPI_ISL_244518	A/turkey/Poland/23/2019	2019	H5N8	2.3.4.4b	Europe	Poland	Avian	Meleagris gallopavo
EPI_ISL_17036172	A/turkey/South Dakota/22-008485-002-original/2022	2022	H5N1	2.3.4.4b	North America	USA	Avian	Turkey
EPI_ISL_16297337	A/turkey/South Dakota/22-009979-001-original/2022	2022	H5N1	2.3.4.4b	North America	USA	Avian	Avian
EPI_ISL_16297137	A/turkey/South Dakota/22-033350-005-original/2022	2022	H5N1	2.3.4.4b	North America	USA	Avian	Avian
EPI_ISL_16297078	A/turkey/South Dakota/22-037700-001-original/2022	2022	H5N1	2.3.4.4b	North America	USA	Avian	Avian
EPI_ISL_11971482	A/turkey/South Dakota/22-037930-001-original/2022	2022	H5N1	2.3.4.4b	North America	USA	Avian	Avian
EPI_ISL_16271860	A/vulture/Georgia/W22-1057B/2022	2022	H5N1	2.3.4.4b	North America	USA	Avian	Other avian
EPI_ISL_17885987	A/whimbrel/Valparaiso/239946/2023	2023	H5N1	2.3.4.4b	South America	Chile	Avian	Other avian
EPI_ISL_641378	A/white-tailed eagle/Hokkaido/20210127001/2021	2021	H5N8	2.3.4.4b	Asia	Japan	Avian	Host
EPI_ISL_11392591	A/white-tailed eagle/Hokkaido/20220210001/2022	2022	H5N1	2.3.4.4b	Asia	Japan	Avian	Avian
EPI_ISL_13955171	A/white-tailed eagle/Hokkaido/20221123001/2022	2022	H5N1	2.3.4.4b	Asia	Japan	Avian	Eagle
EPI_ISL_9012457	A/white-tailed eagle/Hokkaido/22-RU-WTE-2/2022	2022	H5N1	2.3.4.4b	Asia	Japan	Avian	Eagle
EPI_ISL_710507	A/white-tailed eagle/Iceland/2022AI02104/2021	2021	H5N1	2.3.4.4b	Europe	Iceland	Avian	Eagle
EPI_ISL_6328409	A/white-tailed eagle/Netherlands/21027616-001/2021	2021	H5N1	2.3.4.4b	Europe	Netherlands	Avian	Halietus albicilla
EPI_ISL_7622863	A/whooper swan/Henan/14/2021	2021	H5N1	2.3.4.4b	Asia	China	Avian	Whooper swan
EPI_ISL_603133	A/whooper swan/Shandong/SC195/2021	2021	H5N8	2.3.4.4b	Asia	China	Avian	Whooper swan
EPI_ISL_237554	A/whooper swan/Shanxi/4-1/2020	2020	H5N8	2.3.4.4b	Asia	China	Avian	Whooper swan
EPI_ISL_615068	A/wild bird/Korea/H467/2020	2020	H5N8	2.3.4.4b	Asia	Korea	Avian	Avian
EPI_ISL_400274	A/wild duck/Hebei/SD012/2021(H5N1)	2021	H5N1	2.3.4.4b	Asia	China	Avian	Other avian
EPI_ISL_985205	A/wild duck/Korea/H331/2020	2020	H5N8	2.3.4.4b	Asia	Korea	Avian	Avian
EPI_ISL_13370571	A/wild duck/South Africa/UP196/2022	2022	H5N1	2.3.4.4b	Africa	South Africa	Feces	Feces
EPI_ISL_623074	A/Wild duck/South Korea/KNU2020-58/2020	2020	H1N1	unassigned	Asia	Korea	Avian	Host
EPI_ISL_17973443	A/wildbird/Ecuador/IC03-4587/2023	2023	H5N1	2.3.4.4b	South America	Ecuador	Avian	Wild bird
EPI_ISL_17973458	A/wildbird/Ecuador/IC06-4590/2023	2023	H5N1	2.3.4.4b	South America	Ecuador	Avian	Wild bird
EPI_ISL_16189912	A/wood_duck/BC/AIVPHL-172/2022	2022	H5N1	2.3.4.4b	North America	Canada	Avian	Avian
EPI_ISL_18310961	A/backyard chicken/Uruguay/UDELAR-144-M3/2023	2023	H5N1	2.3.4.4b	South America	Uruguay	Avian	Chicken
EPI_ISL_18310965	A/backyard chicken/Uruguay/UDELAR-047-M3/2023	2023	H5N1	2.3.4.4b	South America	Uruguay	Avian	Chicken
EPI_ISL_18310967	A/backyard chicken/Uruguay/UDELAR-040-M7/2023	2023	H5N1	2.3.4.4b	South America	Uruguay	Avian	Chicken
