# Supplementary material for: Sequence-based epitope mapping of high pathogenicity avian influenza H5 clade 2.3.4.4b in Latin America
Source: Front Vet Sci. 2024 Apr 29;11:1347509. doi: 10.3389/fvets.2024.1347509 (PMC11091830; doi:10.3389/fvets.2024.1347509)
Supplement: SUPPLEMENTARY TABLE S2 — Genotype and Sub-genotype assignment of Latin American strains. [file Table_2.XLS]

## Sheet: Table S2
Strain			Subclades
	GT	SGT	PB2	PB1	PA	HA	NP	NA	M	NS
A/duck/Choco/ICA-3501/2022	B1.2-like	-	LAm1	LAm1	LAm1	LEA1	LAm1	LEA1	LEA1	LEA1
A/chicken/Choco/ICA-3504/2022			LAm1	LAm1	LAm1	LEA1	LAm1	LEA1	LEA1	LEA1
A/chicken/Choco/ICA-3502/2022			LAm1	LAm1	LAm1	LEA1	LAm1	LEA1	LEA1	LEA1
A/chicken/Bolivar/ICA-3500/2022	B1.1-like	a	LAm2	LAm2	LEA2	2nd	LAm2	LEA1	LEA2	LAm2
A/chicken/Peru/AIS0542/2022		b	LAm3	LAm3	LEA3	LEA3	LAm3	LEA2	LEA3	LAm3
A/brown booby/Peru/23-005629-003-original/2022			LAm3	LAm3	LEA3	LEA3	LAm3	LEA2	LEA3	LAm3
A/black skimmer/Chile/C61962/2022			LAm3	LAm3	LEA3	LEA3	LAm3	LEA2	LEA3	LAm3
A/gray gull/Chile/C61947/2022			LAm3	LAm3	LEA3	LEA3	LAm3	LEA2	LEA3	LAm3
A/Pelican/Chile/6618-2/2022			LAm3	LAm3	LEA3	LEA3	LAm3	LEA2	LEA3	LAm3
A/Gull/Chile/7023-2/2022			LAm3	LAm3	LEA3	LEA3	LAm3	LEA2	LEA3	LAm3
A/pelican/Antofagasta/228246-2/2022			LAm3	LAm3	LEA3	LEA3	LAm3	LEA2	LEA3	LAm3
A/pelican/Antofagasta/228246-3/2022			LAm3	LAm3	LEA3	LEA3	LAm3	LEA2	LEA3	LAm3
A/chicken/Peru/AIS0546/2022			LAm3	LAm3	LEA3	LEA3	LAm3	LEA2	LEA3	LAm3
A/sea lion/Peru/AQP-SER00K/2023			LAm3	LAm3	LEA3	LEA3	LAm3	LEA2	LEA3	LAm3
A/humboldt penguin/Coquimbo/239590/2023			LAm3	LAm3	LEA3	LEA3	LAm3	LEA2	LEA3	LAm3
A/kelp gull/Maule/239349/2023			LAm3	LAm3	LEA3	LEA3	LAm3	LEA2	LEA3	LAm3
A/Chile/25945/2023			LAm3	LAm3	LEA3	LEA3	LAm3	LEA2	LEA3	LAm3
A/Pelecanus/Peru/VFAR-140/2022			LAm3	LAm3	LEA3	LEA3	LAm3	LEA2	LEA3	LAm3
A/wildbird-Fregata-magnificens/Ecuador/IC03-4587/2023			LAm3	LAm3	LEA3	LEA3	LAm3	LEA2	LEA3	LAm3
A/owl/Peru/23-005629-001-original/2022			LAm3	LAm3	LEA3	LEA3	LAm3	LEA2	LEA3	LAm3
A/dolphin/Peru/PIU-002/2022			LAm3	LAm3	LEA3	LEA3	LAm3	LEA2	LEA3	LAm3
A/pelican/Peru/PIU-028/2022			LAm3	LAm3	LEA3	LEA3	LAm3	LEA2	LEA3	LAm3
A/guanay cormorant/Peru/PIU-024/2022			LAm3	LAm3	LEA3	LEA3	LAm3	LEA2	LEA3	LAm3
A/chicken/Peru/AIS0544/2022			LAm3	LAm3	LEA3	LEA3	LAm3	LEA2	LEA3	LAm3
A/Sea Lion/Peru/LIM-SER036/2023			LAm3	LAm3	LEA3	LEA3	LAm3	LEA2	LEA3	LAm3
A/wildbird-Fregata-magnificens/Ecuador/IC06-4590/2023			LAm3	LAm3	LEA3	LEA3	LAm3	LEA2	LEA3	LAm3
A/goose/Araucania/239189-1/2023			LAm3	LAm3	LEA3	LEA3	LAm3	LEA2	LEA3	LAm3
A/turkey/Nuble/240489-1/2023			LAm3	LAm3	LEA3	LEA3	LAm3	LEA2	LEA3	LAm3
A/turkey/Araucania/241892-3/2023			LAm3	LAm3	LEA3	LEA3	LAm3	LEA2	LEA3	LAm3
A/backyard chicken/Uruguay/UDELAR-040-M7/2023			LAm3	LAm3	LEA3	LEA3	LAm3	LEA2	LEA3	LAm3
A/backyard chicken/Uruguay/UDELAR-047-M3/2023			LAm3	LAm3	LEA3	LEA3	LAm3	LEA2	LEA3	LAm3
A/backyard chicken/Uruguay/UDELAR-144-M3/2023			LAm3	LAm3	LEA3	LEA3	LAm3	LEA2	LEA3	LAm3
A/chicken/Peru/AIS0548/2022			LAm3	LAm3	LEA3	LEA3	LAm3	LEA2	LEA3	LAm3
A/whimbrel/Valparaiso/239946/2023			LAm3	LAm3	?	LEA3	LAm3	LEA2	LEA3	LAm3
A/chicken/Magdalena/ICA-3503/2022		c	LAm3	LAm4	LEA3	4th	LAm4	LEA3	LEA4	LAm4
A/chicken/Peru/AIS0551/2022		d	LAm3	LAm3	LEA4	LEA3	LAm3	LEA2	LEA3	LAm3
A/chicken/Peru/LAM-INS-002/2022		e	LAm7	LAm3	LEA3	LEA3	LAm3	LEA2	LEA3	LAm3
A/chicken/Peru/LIM-INS-003/2022			LAm7	LAm3	LEA3	LEA3	LAm3	LEA2	LEA3	LAm3
A/chicken/Cordoba/ICA-3499/2022		f	LAm6	LAm7	LEA2	7th	LAm6	LEA1	LEA4	LAm6
A/pelican/Honduras/23-000009-001/2022		g	LAm9	LAm8	LEA6	LEA8	LAm7	LEA5	LEA2	LAm7
A/falcon/Costa_Rica/INC-0001-D0377-23/2023			LAm9	LAm8	LEA6	LEA8	LAm7	LEA5	LEA2	LAm7
A/chicken/Panama/23-004630-005-original/2023			LAm9	LAm8	LEA6	LEA8	LAm7	LEA5	LEA2	LAm7
A/pelican/Costa_Rica/INC-0018-D0370-23/2023			LAm9	LAm8	LEA9	LEA8	LAm7	LEA5	LEA2	LAm7
A/brown pelican/Panama/22-041124-001-original/2022		h	LAm8	LAm4	LEA3	4th	LAm4	LEA3	LEA4	LAm4
A/pelican/Costa_Rica/INC-0021-D0729-23/2023			LAm8	LAm4	LEA3	4th	?	LEA3	LEA7	LAm4
A/Pelican/Venezuela/Pel3/2022	Min-Ven	-	LAm5	LEA6	LEA5	6th	LAm5	5th	LEA6	LAm5
A/chicken/Ecuador/02/2022		?	LAm4	LAm5	LEA4	5th	?	4th	LEA5	LAm2
