# Supplementary material for: Sequence-based epitope mapping of high pathogenicity avian influenza H5 clade 2.3.4.4b in Latin America
Source: Front Vet Sci. 2024 Apr 29;11:1347509. doi: 10.3389/fvets.2024.1347509 (PMC11091830; doi:10.3389/fvets.2024.1347509)
Supplement: SUPPLEMENTARY TABLE S3 — Amino acid variation among epitopes of the HA in the predicted three clusters. HA-C was considered as representative. [file Table_3.XLSX]

## Sheet: Table 4
Antigenic group	Residues
	122	124	126	130	131	132	133	135	137	138	140
HA-C	K	Q	I	S	W	P	N	E	S	L	V
HA-D	.	L	.	.	.	.	.	.	.	.	.
HA-A	.	L	.	.	.	.	.	.	.	.	.
HA-B	.	L	.	.	.	.	.	.	.	.	.
Antigenic group	Residues
	142	143	144	145	146	150	152	168	128	129	155
HA-C	A	A	C	P	Y	P	F	T	K	S	N
HA-D	.	.	.	S	.	.	.	.	.	.	.
HA-A	.	.	.	.	.	.	.	.	.	.	.
HA-B	.	.	.	.	.	.	.	.	.	.	.
Antigenic group	Residues
	156	157	158	159	160	163	164	165	186	187	188
HA-C	N	V	W	L	I	N	D	A	G	I	H
HA-D	.	.	.	.	.	.	N	.	.	.	.
HA-A	.	.	.	.	.	.	.	.	.	.	.
HA-B	.	.	.	.	.	.	.	T	.	.	.
Antigenic group	Residues
	189	190	192	193	194	196	197	198	162	166	167
HA-C	H	S	N	A	E	Q	T	N	K	Y	P
HA-D	.	.	.	.	.	.	.	.	.	.	.
HA-A	.	.	S	.	.	.	.	.	.	.	.
HA-B	.	.	.	.	K	.	.	.	.	.	.
